# Supplementary material for: Ion-Complex Microcrystal Formulation Provides Sustained Delivery of a Multimodal Kinase Inhibitor from the Subconjunctival Space for Protection of Retinal Ganglion Cells
Source: Pharmaceutics. 2021 May 1;13(5):647. doi: 10.3390/pharmaceutics13050647 (PMC8147274; doi:10.3390/pharmaceutics13050647)
Supplement: Supplementary file 1 [file pharmaceutics-13-00647-s001.zip]

Archive with 1 entries (1 files):
- pharmaceutics-1190496-supplementary.pdf
